# Supplementary material for: Effect of Iliotibial Band Myofascial Release Combined with Valgus Correction Exercise on Pain, Range of Motion, Balance, and Quality of Life in Patients with Grade II Knee Osteoarthritis: A Randomized Clinical Trial
Source: Life (Basel). 2024 Oct 27;14(11):1379. doi: 10.3390/life14111379 (PMC11595761; doi:10.3390/life14111379)
Supplement: Supplementary file 1 [file life-14-01379-s001.zip]

Archive with 1 entries (1 files):
- life-3246067-supplementary.pdf
